# Supplementary material for: An Automated Video Analysis System for Retrospective Assessment and Real-Time Monitoring of Endoscopic Procedures (with Video)
Source: Bioengineering (Basel). 2024 Apr 30;11(5):445. doi: 10.3390/bioengineering11050445 (PMC11118061; doi:10.3390/bioengineering11050445)
Supplement: Supplementary file 1 [file bioengineering-11-00445-s001.zip]

Archive with 1 entries (1 files):
- bioengineering-2926395-supplementary.pdf
